# Supplementary material for: Dimorphic neural network architecture prioritizes sexual-related behaviors in male Caenorhabditis elegans
Source: eLife. 2026 Apr 20;14:RP102309. doi: 10.7554/eLife.102309 (PMC13095209; doi:10.7554/eLife.102309)
Supplement: Source code 1. [file elife-102309-code1.zip]

Archive with 1 entries (1 files):
- eLife-VOR-RA-2024-102309/Source code 1.py
